# Supplementary material for: The Impact of 3D Nichoids and Matrix Stiffness on Primary Malignant Mesothelioma Cells
Source: Genes (Basel). 2024 Feb 1;15(2):199. doi: 10.3390/genes15020199 (PMC10887956; doi:10.3390/genes15020199)
Supplement: Supplementary file 1 [file genes-15-00199-s001.zip]

Archive with 1 entries (1 files):
- genes-2816146-supplementary.pdf
